# Supplementary material for: Slip versus Slop: A Head-to-Head Comparison of UV-Protective Clothing to Sunscreen
Source: Cancers (Basel). 2022 Jan 21;14(3):542. doi: 10.3390/cancers14030542 (PMC8833350; doi:10.3390/cancers14030542)
Supplement: Supplementary file 1 [file cancers-14-00542-s001.zip]

Archive with 1 entries (1 files):
- cancers-1505679-supplementary.pdf
